# Supplementary material for: Effect of Fermentation with Streptococcus thermophilus Strains on In Vitro Gastro-Intestinal Digestion of Whey Protein Concentrates
Source: Microorganisms. 2023 Jul 3;11(7):1742. doi: 10.3390/microorganisms11071742 (PMC10386367; doi:10.3390/microorganisms11071742)
Supplement: Supplementary file 1 [file microorganisms-11-01742-s001.zip]

Archive with 1 entries (1 files):
- microorganisms-2449809-SI.pdf
